# Supplementary material for: Propylthiouracil Induced Rat Model Reflects Heterogeneity Observed in Clinically Non-Obese Subjects with Nonalcoholic Fatty Liver Disease
Source: Int J Mol Sci. 2024 Oct 7;25(19):10764. doi: 10.3390/ijms251910764 (PMC11477315; doi:10.3390/ijms251910764)
Supplement: Supplementary file 1 [file ijms-25-10764-s001.zip]

Archive with 1 entries (1 files):
- ijms-3181393-supplementary.pdf
